# Supplementary material for: Ensitrelvir for the Treatment of Nonhospitalized Adults with COVID-19: Results from the SCORPIO-HR, Phase 3, Randomized, Double-blind, Placebo-Controlled Trial
Source: Clin Infect Dis. 2025 Feb 17;80(6):1235–44. doi: 10.1093/cid/ciaf029 (PMC12272848; doi:10.1093/cid/ciaf029)
Supplement: ciaf029_Supplementary_Data [file ciaf029_supplementary_data.zip]

Archive with 2 entries (2 files):
- SCORPIO HR MSS_Supplementary Appendix_6Feb25.docx
- SCORPIO HR Protocol + SAP _24Sep2024.pdf
